# Supplementary material for: Sex- and Age-Dependent Associations between Parabacteroides and Obesity: Evidence from Two Population Cohort
Source: Microorganisms. 2023 Aug 15;11(8):2087. doi: 10.3390/microorganisms11082087 (PMC10459623; doi:10.3390/microorganisms11082087)
Supplement: Supplementary file 1 [file microorganisms-11-02087-s001.zip]

Archive with 7 entries (5 files):
- microorganisms-2425837-supplementary/
- microorganisms-2425837-supplementary/supplement materila and figure/
- microorganisms-2425837-supplementary/supplement materila and figure/Figure s1.png
- microorganisms-2425837-supplementary/supplement materila and figure/Figure s2 .png
- microorganisms-2425837-supplementary/supplement materila and figure/Figure s3.png
- microorganisms-2425837-supplementary/supplement materila and figure/Figure s4.png
- microorganisms-2425837-supplementary/supplement materila and figure/Supplemetary Materials File.pdf
